# Supplementary material for: Terazosin Stimulates Pgk1 to Remedy Gastrointestinal Disorders
Source: Int J Mol Sci. 2021 Dec 30;23(1):416. doi: 10.3390/ijms23010416 (PMC8745693; doi:10.3390/ijms23010416)
Supplement: Supplementary file 1 [file ijms-23-00416-s001.zip]

Archive with 1 entries (1 files):
- ijms-1526274-supplementary.pdf
